# Supplementary material for: Identification of Pseudomonas aeruginosa From the Skin Ulcer Disease of Crocodile Lizards (Shinisaurus crocodilurus) and Probiotics as the Control Measure
Source: Front Vet Sci. 2022 Apr 21;9:850684. doi: 10.3389/fvets.2022.850684 (PMC9069141; doi:10.3389/fvets.2022.850684)
Supplement: Supplementary file 1 [file Table_1.XLSX]

## Sheet: 338F_806RHighthrough_put.stat
Sample	Valid reads	Average length	Total bases	Q30	Q20
338F_806R/valid/B0201	45029	416.284	18744859	93.214	97.8323
338F_806R/valid/B0202	56637	415.741	23546332	93.2901	97.8183
338F_806R/valid/B0203	52605	417.593	21967497	93.9501	98.1113
338F_806R/valid/B0204	46517	417.351	19413915	94.0148	98.1159
338F_806R/valid/B0301	52033	412.887	21483757	93.6727	97.894
338F_806R/valid/B0302	45073	423.083	19069612	93.9032	98.0799
338F_806R/valid/B0303	49393	418.08	20650223	93.2078	97.8332
338F_806R/valid/B0304	51183	410.657	21018660	93.8642	98.0328
338F_806R/valid/B0401	49056	422.153	20709159	93.0116	97.761
338F_806R/valid/B0402	54412	422.828	23006938	93.4265	97.9093
338F_806R/valid/B0403	61739	416.005	25683725	93.2434	97.7227
338F_806R/valid/B0404	53315	422.74	22538389	93.8424	98.0439
338F_806R/valid/B0501	54887	414.238	22736260	93.6301	97.9536
338F_806R/valid/B0502	51156	422.969	21637393	93.3859	97.9016
338F_806R/valid/B0503	52911	424.415	22456235	92.9746	97.7786
338F_806R/valid/B0601	51128	413.53	21142983	93.2682	97.7499
338F_806R/valid/B0602	50525	418.966	21168238	93.9915	98.1043
338F_806R/valid/B0603	54511	411.749	22444873	92.8371	97.6626
338F_806R/valid/B0604	49421	422.538	20882249	93.0146	97.7625
338F_806R/valid/B0901	44866	421.62	18916386	93.7252	98.0343
338F_806R/valid/B0902	52674	412.953	21751908	93.6517	97.9246
338F_806R/valid/B0903	58333	420.589	24534205	93.2785	97.7737
338F_806R/valid/B0904	54308	418.787	22743493	93.5835	97.9179
338F_806R/valid/B1001	39005	421.037	16422542	92.7562	97.6585
338F_806R/valid/B1002	36964	416.485	15394951	93.4738	97.8959
338F_806R/valid/B1003	37650	414.735	15614758	93.7341	97.9891
338F_806R/valid/B1004	48407	423.88	20518745	93.4165	97.9171
338F_806R/valid/B6701	41466	415.908	17246027	94.0572	98.0357
338F_806R/valid/B6702	40740	414.286	16878005	93.8164	98.0086
338F_806R/valid/B6703	42386	412.388	17479469	93.918	98.0579
338F_806R/valid/B6704	40844	416.855	17026014	92.7778	97.6633
